# Supplementary material for: A Microfluidic Platform to Monitor Real-Time Effects of Extracellular Vesicle Exchange between Co-Cultured Cells across Selectively Permeable Barriers
Source: Int J Mol Sci. 2022 Mar 24;23(7):3534. doi: 10.3390/ijms23073534 (PMC8998828; doi:10.3390/ijms23073534)
Supplement: Supplementary file 1 [file ijms-23-03534-s001.zip]

Archive with 1 entries (1 files):
- ijms-1634898-supplementary.pdf
